# Supplementary material for: The polymorphisms of extracellular matrix-remodeling genes are associated with pelvic organ prolapse
Source: Int Urogynecol J. 2022 Jan 1;33(2):267–74. doi: 10.1007/s00192-021-04917-5 (PMC8803794; doi:10.1007/s00192-021-04917-5)
Supplement: Supplementary file 1 — All of the variants with a minor allele frequency of 5% (XLS 66 kb) [file 192_2021_4917_MOESM1_ESM.xls]

## Sheet: Sheet1
SNP	GeneName	Alt_case	Alt_control	Ref_case	Ref_control	P-unadjusted	OR-unadjusted	P-adjusted	OR-adjusted	CHROM	REF	ALT	Description	Func	Gene	ExonicFunc	AAChange	cytoBand	SIFT	Polyphen2_HVAR	Polyphen2_HDIV	MutationTaster	MutationAssessor	CADD
rs149586801	ADAMTS13	5	18	65	60	0.0112867	0.258626	0.01212	0.1804	9	C	T	ADAM metallopeptidase with thrombospondin type 1 motif, 13	intronic	NM_139025,NM_139026,NM_139027	.	.	9q34.2	.	.	.	.	.	.
rs10433537	SYN2,TIMP4	9	2	87	94	0.0579224	4.82658	0.07802	4.16	3	A	T	TIMP metallopeptidase inhibitor 4	intronic	NM_003178,NM_003256,NM_133625	.	.	3p25.2	.	.	.	.	.	.
rs2277698	TIMP2	17	29	79	67	0.0622021	0.498976	0.01478	0.3666	17	C	T	TIMP metallopeptidase inhibitor 2	exonic	NM_003255	synonymous SNV	TIMP2:NM_003255:exon3:c.G303A:p.S101S	17q25.3	.	.	.	.	.	2.783457,21.3
rs370850	ADAMTS1	35	23	51	63	0.0755927	1.87286	0.01085	3.706	21	C	T	ADAM metallopeptidase with thrombospondin type 1 motif, 1	intronic	NM_006988	.	.	21q21.3	.	.	.	0.999995,P	.	.
rs422803	ADAMTS1	35	23	51	63	0.0755927	1.87286	0.01085	3.706	21	C	A	ADAM metallopeptidase with thrombospondin type 1 motif, 1	intronic	NM_006988	.	.	21q21.3	.	.	.	.	.	1.080054,11.11
rs3758853	MMP13	11	4	85	92	0.104012	2.96054	0.07014	3.02	11	C	G	matrix metallopeptidase 13	intronic	NM_002427	.	.	11q22.2	.	.	.	.	.	.
rs78356340	MMP13	11	4	85	92	0.104012	2.96054	0.07014	3.02	11	G	A	matrix metallopeptidase 13	intronic	NM_002427	.	.	11q22.2	.	.	.	.	.	1.049041,10.94
rs402007	ADAMTS1	45	33	51	63	0.105737	1.67991	0.03751	2.183	21	C	G	ADAM metallopeptidase with thrombospondin type 1 motif, 1	UTR5	NM_006988	.	.	21q21.3	.	.	.	.	.	1.918258,15.70
rs428785	ADAMTS1	45	33	51	63	0.105737	1.67991	0.03751	2.183	21	C	G	ADAM metallopeptidase with thrombospondin type 1 motif, 1	exonic	NM_006988	missense SNV	ADAMTS1:NM_006988:exon1:c.G679C:p.A227P	21q21.3	0.269,T	0.001,B	0.0,B	1,P	1.24,L	.
rs434857	ADAMTS1	45	33	51	63	0.105737	1.67991	0.03751	2.183	21	T	G	ADAM metallopeptidase with thrombospondin type 1 motif, 1	exonic	NM_006988	synonymous SNV	ADAMTS1:NM_006988:exon1:c.A96C:p.P32P	21q21.3	.	.	.	.	.	.
rs445784	ADAMTS1	45	33	51	63	0.105737	1.67991	0.03751	2.183	21	G	T	ADAM metallopeptidase with thrombospondin type 1 motif, 1	exonic	NM_006988	synonymous SNV	ADAMTS1:NM_006988:exon1:c.C582A:p.V194V	21q21.3	.	.	.	.	.	.
rs9862	TIMP3	68	57	28	39	0.129702	1.65719	0.09298	0.5873	22	T	C	TIMP metallopeptidase inhibitor 3	exonic	NM_000362	synonymous SNV	TIMP3:NM_000362:exon3:c.T249C:p.H83H	22q12.3	.	.	.	.	.	.
rs3758854	MMP13	13	6	83	90	0.145502	2.33928	0.1431	2.071	11	G	A	matrix metallopeptidase 13	intronic	NM_002427	.	.	11q22.2	.	.	.	.	.	.
rs3918254	MMP9	19	11	77	85	0.163373	1.90035	0.07902	2.211	20	C	T	matrix metallopeptidase 9	splicing	NM_004994	.	.	20q13.12	.	.	.	.	.	1.210490,11.80
rs4747097	ADAMTS14	36	26	60	70	0.164551	1.61129	0.07812	1.825	10	C	T	ADAM metallopeptidase with thrombospondin type 1 motif, 14	intronic	NM_080722,NM_139155	.	.	10q22.1	.	.	.	.	.	.
rs436525	ADAMTS1	41	31	55	65	0.179529	1.55936	0.09024	1.862	21	G	A	ADAM metallopeptidase with thrombospondin type 1 motif, 1	exonic	NM_006988	synonymous SNV	ADAMTS1:NM_006988:exon5:c.C1500T:p.P500P	21q21.3	.	.	.	.	.	1.376307,12.66
rs4747096	ADAMTS14	34	25	62	71	0.210618	1.55378	0.1116	1.791	10	A	G	ADAM metallopeptidase with thrombospondin type 1 motif, 14	exonic	NM_080722,NM_139155	missense SNV	ADAMTS14:NM_080722:exon21:c.A3146G:p.E1049G,ADAMTS14:NM_139155:exon21:c.A3155G:p.E1052G	10q22.1	0.671,T	0.0,B	0.0,B	1,P	-1.67,N	.
rs10999516	ADAMTS14	34	25	62	71	0.210618	1.55378	0.1116	1.791	10	G	A	ADAM metallopeptidase with thrombospondin type 1 motif, 14	exonic	NM_080722,NM_139155	missense SNV	ADAMTS14:NM_080722:exon20:c.G3050A:p.S1017N,ADAMTS14:NM_139155:exon20:c.G3059A:p.S1020N	10q22.1	0.195,T	0.288,B	0.464,P	0.952376,P	0.125,N	2.699138,20.8
rs10999519	ADAMTS14	34	25	62	71	0.210618	1.55378	0.1116	1.791	10	T	C	ADAM metallopeptidase with thrombospondin type 1 motif, 14	UTR3	NM_080722,NM_139155	.	.	10q22.1	.	.	.	.	.	.
rs11640428	MMP2	29	38	67	58	0.225663	0.662093	0.192	0.6456	16	A	T	matrix metallopeptidase 2	intronic	NM_001127891,NM_001302508,NM_001302509,NM_001302510,NM_004530	.	.	16q12.2	.	.	.	.	.	.
rs14070	MMP2	22	30	74	66	0.255516	0.655517	0.4112	0.7601	16	C	T	matrix metallopeptidase 2	exonic	NM_001127891,NM_001302508,NM_001302509,NM_001302510,NM_004530	synonymous SNV	MMP2:NM_001127891:exon12:c.C1656T:p.F552F,MMP2:NM_001302508:exon12:c.C1578T:p.F526F,MMP2:NM_001302509:exon12:c.C1578T:p.F526F,MMP2:NM_001302510:exon12:c.C1578T:p.F526F,MMP2:NM_004530:exon12:c.C1806T:p.F602F	16q12.2	.	.	.	.	.	2.392220,18.77
rs61573157	ADAMTS14	9	15	87	81	0.275074	0.560307	0.3091	0.5935	10	C	T	ADAM metallopeptidase with thrombospondin type 1 motif, 14	exonic	NM_080722,NM_139155	missense SNV	ADAMTS14:NM_080722:exon22:c.C3322T:p.P1108S,ADAMTS14:NM_139155:exon22:c.C3331T:p.P1111S	10q22.1	0.866,T	0.002,B	0.002,B	1,P	0.945,L	.
rs41277996	ADAMTS14	6	2	90	94	0.278618	3.11618	0.1638	3.552	10	G	C	ADAM metallopeptidase with thrombospondin type 1 motif, 14	intronic	NM_080722,NM_139155	.	.	10q22.1	.	.	.	.	.	.
rs1055432	ADAMTS13	16	23	80	73	0.28173	0.636296	0.08027	0.4847	9	C	A	ADAM metallopeptidase with thrombospondin type 1 motif, 13	exonic	NM_139025,NM_139026,NM_139027	synonymous SNV	ADAMTS13:NM_139025:exon29:c.C4221A:p.T1407T,ADAMTS13:NM_139026:exon29:c.C3960A:p.T1320T,ADAMTS13:NM_139027:exon29:c.C4053A:p.T1351T	9q34.2	.	.	.	.	.	2.475427,19.31
rs1054480	ADAMTS2	27	20	69	76	0.313906	1.48386	0.3571	1.401	5	G	A	ADAM metallopeptidase with thrombospondin type 1 motif, 2	exonic	NM_014244	missense SNV	ADAMTS2:NM_014244:exon22:c.C3529T:p.P1177S	5q35.3	0.131,T	0.084,B	0.651,P	0.780227,P	2.015,M	.
rs1053605	MMP2	13	19	83	77	0.333026	0.636258	0.2084	0.5738	16	C	T	matrix metallopeptidase 2	exonic	NM_001127891,NM_001302508,NM_001302509,NM_001302510,NM_004530	synonymous SNV	MMP2:NM_001127891:exon5:c.C600T:p.T200T,MMP2:NM_001302508:exon5:c.C522T:p.T174T,MMP2:NM_001302509:exon5:c.C522T:p.T174T,MMP2:NM_001302510:exon5:c.C522T:p.T174T,MMP2:NM_004530:exon5:c.C750T:p.T250T	16q12.2	.	.	.	.	.	.
rs2287074	MMP2	29	36	67	60	0.360229	0.722635	0.341	0.7314	16	G	A	matrix metallopeptidase 2	exonic	NM_001127891,NM_001302508,NM_001302509,NM_001302510,NM_004530	synonymous SNV	MMP2:NM_001127891:exon9:c.G1230A:p.T410T,MMP2:NM_001302508:exon9:c.G1152A:p.T384T,MMP2:NM_001302509:exon9:c.G1152A:p.T384T,MMP2:NM_001302510:exon9:c.G1152A:p.T384T,MMP2:NM_004530:exon9:c.G1380A:p.T460T	16q12.2	.	.	.	.	.	2.059313,16.59
rs788908	ADAMTS3	67	60	29	36	0.360229	1.38382	0.3636	0.7426	4	C	T	ADAM metallopeptidase with thrombospondin type 1 motif, 3	exonic	NM_014243	missense SNV	ADAMTS3:NM_014243:exon3:c.G413A:p.R138K	4q13.3	0.362,T	0.001,B	0.0,B	0.999992,P	0.075,N	1.782849,14.89
rs10823616	ADAMTS14	14	9	82	87	0.374383	1.64612	0.283	1.737	10	A	G	ADAM metallopeptidase with thrombospondin type 1 motif, 14	exonic	NM_080722,NM_139155	synonymous SNV	ADAMTS14:NM_080722:exon22:c.A3630G:p.R1210R,ADAMTS14:NM_139155:exon22:c.A3639G:p.R1213R	10q22.1	.	.	.	.	.	.
rs10999500	ADAMTS14	82	87	14	9	0.374383	0.607489	0.4283	1.477	10	C	G	ADAM metallopeptidase with thrombospondin type 1 motif, 14	exonic	NM_080722,NM_139155	synonymous SNV	ADAMTS14:NM_080722:exon12:c.C1869G:p.S623S,ADAMTS14:NM_139155:exon12:c.C1878G:p.S626S	10q22.1	.	.	.	.	.	1.560632,13.64
rs243834	MMP2	59	52	37	44	0.38066	1.34714	0.5141	0.8157	16	A	G	matrix metallopeptidase 2	splicing	NM_001127891,NM_001302508,NM_001302509,NM_001302510,NM_004530	.	.	16q12.2	.	.	.	.	.	0.968780,10.48
rs3819089	MMP13	24	18	72	78	0.382902	1.44166	0.4265	1.32	11	C	T	matrix metallopeptidase 13	splicing	NM_002427	.	.	11q22.2	.	.	.	.	.	.
rs2278221	ADAMTS2	26	20	70	76	0.398053	1.40888	0.5407	1.251	5	G	A	ADAM metallopeptidase with thrombospondin type 1 motif, 2	exonic	NM_014244,NM_021599	synonymous SNV	ADAMTS2:NM_014244:exon7:c.C1194T:p.D398D,ADAMTS2:NM_021599:exon7:c.C1194T:p.D398D	5q35.3	.	.	.	.	.	1.175401,11.62
rs2278222	ADAMTS2	27	21	69	75	0.404824	1.39506	0.4906	1.286	5	C	T	ADAM metallopeptidase with thrombospondin type 1 motif, 2	intronic	NM_014244,NM_021599	.	.	5q35.3	.	.	.	.	.	0.902741,10.09
rs56251528	ADAMTS1	5	9	91	87	0.406016	0.532859	0.4805	0.6405	21	C	T	ADAM metallopeptidase with thrombospondin type 1 motif, 1	exonic	NM_006988	missense SNV	ADAMTS1:NM_006988:exon8:c.G2108A:p.R703H	21q21.3	0.496,T	0.006,B	0.003,B	0.999993,D	0.56,N	3.405791,23.0
rs2131535	ADAMTS8	76	81	20	15	0.455002	0.704998	0.5312	1.257	11	G	A	ADAM metallopeptidase with thrombospondin type 1 motif, 8	exonic	NM_007037	missense SNV	ADAMTS8:NM_007037:exon6:c.C1574T:p.A525V	11q24.3	1.0,T	0.0,B	0.0,B	0.999728,P	0,N	1.654369,14.15
rs7927048	ADAMTS8	62	56	34	40	0.458556	1.30071	0.3818	0.7551	11	C	G	ADAM metallopeptidase with thrombospondin type 1 motif, 8	exonic	NM_007037	missense SNV	ADAMTS8:NM_007037:exon1:c.G234C:p.E78D	11q24.3	0.173,T	0.006,B	0.0,B	1,P	0.25,N	1.351078,12.53
rs243832	MMP2	58	52	38	44	0.465811	1.28976	0.6423	0.8673	16	C	G	matrix metallopeptidase 2	intronic	NM_001127891,NM_001302508,NM_001302509,NM_001302510,NM_004530	.	.	16q12.2	.	.	.	.	.	.
rs11750821	ADAMTS2	14	10	82	86	0.513415	1.46536	0.3063	1.654	5	C	T	ADAM metallopeptidase with thrombospondin type 1 motif, 2	exonic	NM_014244,NM_021599	missense SNV	ADAMTS2:NM_014244:exon4:c.G722A:p.R241H,ADAMTS2:NM_021599:exon4:c.G722A:p.R241H	5q35.3	0.193,T	0.0,B	0.001,B	1,N	0.365,N	.
rs2250889	MMP9	63	68	33	28	0.535428	0.787089	0.9881	0.9946	20	G	C	matrix metallopeptidase 9	exonic	NM_004994	missense SNV	MMP9:NM_004994:exon10:c.G1721C:p.R574P	20q13.12	1.0,T	0.0,B	0.0,B	1,P	-2.545,N	1.808295,15.04
rs2285489	ADAMTS13	83	79	13	17	0.551545	1.37163	0.3343	0.6713	9	T	C	ADAM metallopeptidase with thrombospondin type 1 motif, 13	intronic	NM_139025,NM_139026,NM_139027	.	.	9q34.2	.	.	.	.	.	.
rs11547635	TIMP3	39	34	57	62	0.552212	1.24623	0.8083	1.08	22	C	T	TIMP metallopeptidase inhibitor 3	exonic	NM_000362	synonymous SNV	TIMP3:NM_000362:exon3:c.C261T:p.S87S	22q12.3	.	.	.	.	.	2.043258,16.49
rs6609533	TIMP1,SYN1	40	35	56	61	0.554207	1.24347	0.7422	1.107	X	A	G	synapsin I	intronic	NM_003254,NM_006950,NM_133499	.	.	Xp11.23	0.0,D	0.0,B	0.0,B	1,P	.	.
rs4898	TIMP1	40	35	56	61	0.554207	1.24347	0.7422	1.107	X	T	C	TIMP metallopeptidase inhibitor 1	exonic	NM_003254	synonymous SNV	TIMP1:NM_003254:exon5:c.T372C:p.F124F	Xp11.23	.	.	.	0.967068,P	.	.
rs5953060	TIMP1,SYN1	40	35	56	61	0.554207	1.24347	0.7422	1.107	X	G	C	synapsin I	intronic	NM_003254,NM_006950,NM_133499	.	.	Xp11.23	0.0,D	0.0,B	0.0,B	1,P	.	.
rs13969	MMP9	18	15	76	81	0.569033	1.27729	0.4325	1.409	20	A	C	matrix metallopeptidase 9	exonic	NM_004994	synonymous SNV	MMP9:NM_004994:exon11:c.A1821C:p.G607G	20q13.12	.	.	.	.	.	1.653717,14.15
rs17859889	MMP2	9	6	87	90	0.592127	1.5482	0.1794	2.257	16	C	T	matrix metallopeptidase 2	intronic	NM_001127891,NM_001302508,NM_001302509,NM_001302510,NM_004530	.	.	16q12.2	.	.	.	.	.	.
rs2303638	ADAMTS2	27	23	69	73	0.622041	1.24056	0.6261	1.188	5	A	G	ADAM metallopeptidase with thrombospondin type 1 motif, 2	intronic	NM_014244	.	.	5q35.3	.	.	.	.	.	.
rs2303641	ADAMTS2	27	23	69	73	0.622041	1.24056	0.6906	1.151	5	G	A	ADAM metallopeptidase with thrombospondin type 1 motif, 2	intronic	NM_014244	.	.	5q35.3	.	.	.	.	.	.
rs5007518	MMP8	24	28	72	68	0.626367	0.81042	0.4085	0.7444	11	G	T	matrix metallopeptidase 8	intronic	NM_001304441,NM_001304442,NM_002424	.	.	11q22.2	.	.	.	.	.	.
rs5007518	MMP8	24	28	72	68	0.626367	0.81042	0.4085	0.7444	11	G	T	matrix metallopeptidase 8	intronic	NM_001304441,NM_001304442,NM_002424	.	.	11q22.2	.	.	.	.	.	.
rs1939019	MMP8	24	28	72	68	0.626367	0.81042	0.4085	0.7444	11	T	C	matrix metallopeptidase 8	intronic	NM_001304441,NM_001304442,NM_002424	.	.	11q22.2	.	.	.	.	.	.
rs2509013	MMP8	60	56	36	40	0.658102	1.18939	0.4709	0.7911	11	T	C	matrix metallopeptidase 8	intronic	NM_001304441,NM_001304442,NM_002424	.	.	11q22.2	.	.	.	.	.	.
rs9286045	ADAMTS2	16	13	80	83	0.687447	1.27529	0.2318	1.661	5	C	T	ADAM metallopeptidase with thrombospondin type 1 motif, 2	intronic	NM_014244	.	.	5q35.3	.	.	.	.	.	.
rs2303642	ADAMTS2	17	14	79	82	0.695357	1.25888	0.3114	1.507	5	T	C	ADAM metallopeptidase with thrombospondin type 1 motif, 2	intronic	NM_014244	.	.	5q35.3	.	.	.	.	.	.
rs3118667	ADAMTS13	80	77	16	19	0.708926	1.23241	0.4864	0.7582	9	C	T	ADAM metallopeptidase with thrombospondin type 1 motif, 13	exonic	NM_139025,NM_139026,NM_139027	synonymous SNV	ADAMTS13:NM_139025:exon5:c.C420T:p.A140A,ADAMTS13:NM_139026:exon5:c.C420T:p.A140A,ADAMTS13:NM_139027:exon5:c.C420T:p.A140A	9q34.2	.	.	.	.	.	.
rs149391669	ADAMTS2	6	4	90	92	0.747254	1.52995	0.486	1.68	5	G	A	ADAM metallopeptidase with thrombospondin type 1 motif, 2	exonic	NM_014244	synonymous SNV	ADAMTS2:NM_014244:exon13:c.C2073T:p.R691R	5q35.3	.	.	.	.	.	.
rs11551797	TIMP1	31	34	65	62	0.760494	0.870318	0.6619	0.8767	X	C	T	TIMP metallopeptidase inhibitor 1	exonic	NM_003254	synonymous SNV	TIMP1:NM_003254:exon6:c.C474T:p.I158I	Xp11.23	.	.	.	1.47942e-11,P	.	2.049671,16.53
rs602128	MMP3	60	63	36	33	0.76368	0.873636	0.3327	1.41	11	A	G	matrix metallopeptidase 3	exonic	NM_002422	synonymous SNV	MMP3:NM_002422:exon2:c.T288C:p.D96D	11q22.2	.	.	.	.	.	.
rs520540	MMP3	60	63	36	33	0.76368	0.873636	0.3327	1.41	11	A	G	matrix metallopeptidase 3	exonic	NM_002422	synonymous SNV	MMP3:NM_002422:exon8:c.T1086C:p.A362A	11q22.2	.	.	.	2.34638e-15,P	.	.
rs679620	MMP3	60	63	36	33	0.76368	0.873636	0.3327	1.41	11	T	C	matrix metallopeptidase 3	exonic	NM_002422	missense SNV	MMP3:NM_002422:exon2:c.A133G:p.K45E	11q22.2	1.0,T	0.001,B	0.0,B	1,P	-0.09,N	.
rs591058	MMP3	60	63	36	33	0.76368	0.873636	0.3327	1.41	11	T	C	matrix metallopeptidase 3	intronic	NM_002422	.	.	11q22.2	.	.	.	.	.	.
rs17860995	MMP10	9	7	87	89	0.794911	1.3134	0.5037	1.47	11	C	T	matrix metallopeptidase 10	intronic	NM_002425	.	.	11q22.2	.	.	.	.	.	.
rs34546185	MMP8	11	9	85	87	0.813869	1.24952	0.4291	1.488	11	A	T	matrix metallopeptidase 8	intronic	NM_001304441,NM_001304442,NM_002424	.	.	11q22.2	.	.	.	.	.	.
rs4700784	ADAMTS2	16	14	80	82	0.842765	1.17046	0.3059	1.538	5	G	A	ADAM metallopeptidase with thrombospondin type 1 motif, 2	intronic	NM_014244,NM_021599	.	.	5q35.3	.	.	.	.	.	.
rs2303637	ADAMTS2	16	14	80	82	0.842765	1.17046	0.3059	1.538	5	C	G	ADAM metallopeptidase with thrombospondin type 1 motif, 2	intronic	NM_014244,NM_021599	.	.	5q35.3	.	.	.	.	.	.
rs17577	MMP9	14	16	82	80	0.842765	0.854363	0.9412	1.033	20	G	A	matrix metallopeptidase 9	exonic	NM_004994	missense SNV	MMP9:NM_004994:exon12:c.G2003A:p.R668Q	20q13.12	1.0,T	0.001,B	0.01,B	1,P	0.33,N	1.050428,10.94
rs2274755	MMP9	14	16	82	80	0.842765	0.854363	0.9412	1.033	20	G	T	matrix metallopeptidase 9	splicing	NM_004994	.	.	20q13.12	.	.	.	.	.	1.989989,16.15
rs13925	MMP9	14	16	82	80	0.842765	0.854363	0.9412	1.033	20	G	A	matrix metallopeptidase 9	exonic	NM_004994	synonymous SNV	MMP9:NM_004994:exon13:c.G2082A:p.V694V	20q13.12	.	.	.	.	.	.
rs1132896	MMP2	16	18	80	78	0.850305	0.867314	0.7882	0.9015	16	G	C	matrix metallopeptidase 2	exonic	NM_001127891,NM_001302508,NM_001302509,NM_001302510,NM_004530	synonymous SNV	MMP2:NM_001127891:exon5:c.G528C:p.G176G,MMP2:NM_001302508:exon5:c.G450C:p.G150G,MMP2:NM_001302509:exon5:c.G450C:p.G150G,MMP2:NM_001302510:exon5:c.G450C:p.G150G,MMP2:NM_004530:exon5:c.G678C:p.G226G	16q12.2	.	.	.	.	.	.
rs12774070	ADAMTS14	17	19	79	77	0.853536	0.872708	0.8467	0.9255	10	C	A	ADAM metallopeptidase with thrombospondin type 1 motif, 14	exonic	NM_080722,NM_139155	missense SNV	ADAMTS14:NM_080722:exon19:c.C2809A:p.L937M,ADAMTS14:NM_139155:exon19:c.C2818A:p.L940M	10q22.1	0.164,T	0.91,D	0.994,D	0.334777,P	1.485,L	4.720192,24.6
rs10823615	ADAMTS14	32	30	64	66	0.877425	1.09945	0.8665	1.056	10	A	G	ADAM metallopeptidase with thrombospondin type 1 motif, 14	exonic	NM_080722,NM_139155	synonymous SNV	ADAMTS14:NM_080722:exon22:c.A3393G:p.A1131A,ADAMTS14:NM_139155:exon22:c.A3402G:p.A1134A	10q22.1	.	.	.	.	.	.
rs17576	MMP9	62	64	34	32	0.879304	0.912204	0.6186	0.8448	20	A	G	matrix metallopeptidase 9	exonic	NM_004994	missense SNV	MMP9:NM_004994:exon6:c.A836G:p.Q279R	20q13.12	0.355,T	0.01,B	0.004,B	0.987938,P	0.55,N	2.049911,16.53
rs2271213	ADAMTS2	51	49	45	47	0.885186	1.0866	0.8475	0.9389	5	C	G	ADAM metallopeptidase with thrombospondin type 1 motif, 2	splicing	NM_014244,NM_021599	.	.	5q35.3	.	.	.	.	.	1.853272,15.30
rs2271212	ADAMTS2	51	49	45	47	0.885186	1.0866	0.8475	0.9389	5	A	G	ADAM metallopeptidase with thrombospondin type 1 motif, 2	exonic	NM_014244,NM_021599	synonymous SNV	ADAMTS2:NM_014244:exon2:c.T321C:p.S107S,ADAMTS2:NM_021599:exon2:c.T321C:p.S107S	5q35.3	.	.	.	.	.	.
rs2587475	ADAMTS14	46	48	50	48	0.88526	0.9204	0.7242	0.8827	10	C	T	ADAM metallopeptidase with thrombospondin type 1 motif, 14	exonic	NM_080722,NM_139155	synonymous SNV	ADAMTS14:NM_080722:exon19:c.C2856T:p.C952C,ADAMTS14:NM_139155:exon19:c.C2865T:p.C955C	10q22.1	.	.	.	.	.	1.016943,10.76
rs470154	MMP10	84	83	12	13	1	1.09586	0.5764	0.7611	11	T	G	matrix metallopeptidase 10	intronic	NM_002425	.	.	11q22.2	.	.	.	.	.	.
rs470558	MMP1,WTAPP1	84	83	12	13	1	1.09586	0.5764	0.7611	11	T	C	matrix metallopeptidase 1	exonic	NM_001145938,NM_002421	synonymous SNV	MMP1:NM_001145938:exon5:c.A450G:p.A150A,MMP1:NM_002421:exon5:c.A648G:p.A216A	11q22.2	.	.	.	.	.	.
rs398829	ADAMTS2	65	66	31	30	1	0.953293	0.5879	1.199	5	C	T	ADAM metallopeptidase with thrombospondin type 1 motif, 2	exonic	NM_014244,NM_021599	missense SNV	ADAMTS2:NM_014244:exon4:c.G733A:p.V245I,ADAMTS2:NM_021599:exon4:c.G733A:p.V245I	5q35.3	0.444,T	0.003,B	0.003,B	1,P	1.245,L	.
rs3740938	MMP8	20	21	76	75	1	0.94018	0.6419	0.8419	11	G	A	matrix metallopeptidase 8	exonic	NM_001304441,NM_001304442,NM_002424	synonymous SNV	MMP8:NM_002424:exon6:c.C873T:p.L291L,MMP8:NM_001304441:exon7:c.C804T:p.L268L,MMP8:NM_001304442:exon7:c.C804T:p.L268L	11q22.2	.	.	.	5.05128e-14,P	.	1.021110,10.78
rs35508510	MMP8	20	21	76	75	1	0.94018	0.6419	0.8419	11	G	C	matrix metallopeptidase 8	intronic	NM_001304441,NM_001304442,NM_002424	.	.	11q22.2	.	.	.	.	.	.
rs2301612	ADAMTS13	18	19	78	77	1	0.935572	0.6484	0.8355	9	C	G	ADAM metallopeptidase with thrombospondin type 1 motif, 13	exonic	NM_139025,NM_139026,NM_139027	missense SNV	ADAMTS13:NM_139025:exon12:c.C1342G:p.Q448E,ADAMTS13:NM_139026:exon12:c.C1249G:p.Q417E,ADAMTS13:NM_139027:exon12:c.C1342G:p.Q448E	9q34.2	1.0,T	0.0,B	0.0,B	1.30379e-19,P	-1.305,N	.
rs243849	MMP2	78	79	18	17	1	0.93285	0.7078	1.16	16	T	C	matrix metallopeptidase 2	exonic	NM_001127891,NM_001302508,NM_001302509,NM_001302510,NM_004530	synonymous SNV	MMP2:NM_001127891:exon7:c.T999C:p.D333D,MMP2:NM_001302508:exon7:c.T921C:p.D307D,MMP2:NM_001302509:exon7:c.T921C:p.D307D,MMP2:NM_001302510:exon7:c.T921C:p.D307D,MMP2:NM_004530:exon7:c.T1149C:p.D383D	16q12.2	.	.	.	.	.	.
rs1940475	MMP8	64	63	32	33	1	1.04739	0.708	0.8825	11	T	C	matrix metallopeptidase 8	exonic	NM_001304441,NM_001304442,NM_002424	missense SNV	MMP8:NM_002424:exon2:c.A259G:p.K87E,MMP8:NM_001304441:exon3:c.A190G:p.K64E,MMP8:NM_001304442:exon3:c.A190G:p.K64E	11q22.2	0.067,T	0.017,B	0.01,B	0.999976,P	1.37,L	.
rs3765620	MMP8	64	63	32	33	1	1.04739	0.708	0.8825	11	G	A	matrix metallopeptidase 8	exonic	NM_002424	missense SNV	MMP8:NM_002424:exon1:c.C95T:p.T32I	11q22.2	0.271,T	0.001,B	0.0,B	1,P	-1.065,N	.
rs3020919	MMP3	7	8	89	88	1	0.865822	0.7126	0.7981	11	C	T	matrix metallopeptidase 3	intronic	NM_002422	.	.	11q22.2	.	.	.	.	.	.
rs7942034	ADAMTS8	93	94	3	2	1	0.660992	0.7251	1.443	11	T	C	ADAM metallopeptidase with thrombospondin type 1 motif, 8	exonic	NM_007037	synonymous SNV	ADAMTS8:NM_007037:exon1:c.A225G:p.L75L	11q24.3	.	.	.	.	.	1.343310,12.49
rs6480463	ADAMTS14	35	35	61	61	1	1	0.7743	0.9135	10	C	T	ADAM metallopeptidase with thrombospondin type 1 motif, 14	exonic	NM_080722,NM_139155	synonymous SNV	ADAMTS14:NM_080722:exon20:c.C3057T:p.P1019P,ADAMTS14:NM_139155:exon20:c.C3066T:p.P1022P	10q22.1	.	.	.	.	.	2.214592,17.60
rs409630	ADAMTS1	25	25	71	71	1	1	0.7807	1.117	21	G	C	ADAM metallopeptidase with thrombospondin type 1 motif, 1	exonic	NM_006988	synonymous SNV	ADAMTS1:NM_006988:exon1:c.C600G:p.V200V	21q21.3	.	.	.	.	.	1.383584,12.70
rs10999502	ADAMTS14	46	47	50	49	1	0.959333	0.817	1.09	10	G	A	ADAM metallopeptidase with thrombospondin type 1 motif, 14	exonic	NM_080722,NM_139155	synonymous SNV	ADAMTS14:NM_080722:exon13:c.G1965A:p.T655T,ADAMTS14:NM_139155:exon13:c.G1974A:p.T658T	10q22.1	.	.	.	.	.	1.654486,14.15
rs17860949	MMP10	8	8	88	88	1	1	0.8374	1.124	11	G	A	matrix metallopeptidase 10	exonic	NM_002425	synonymous SNV	MMP10:NM_002425:exon2:c.C336T:p.H112H	11q22.2	.	.	.	.	.	.
rs2304362	ADAMTS3	21	20	75	76	1	1.06363	0.8435	1.083	4	A	C	ADAM metallopeptidase with thrombospondin type 1 motif, 3	intronic	NM_014243	.	.	4q13.3	.	.	.	.	.	.
rs1030868	MMP2	32	32	64	64	1	1	0.854	1.061	16	G	A	matrix metallopeptidase 2	intronic	NM_001127891,NM_001302508,NM_001302509,NM_001302510,NM_004530	.	.	16q12.2	.	.	.	.	.	.
rs2073932	ADAMTS13	77	77	19	19	1	1	0.8543	0.9306	9	G	A	ADAM metallopeptidase with thrombospondin type 1 motif, 13	intronic	NM_139025,NM_139026,NM_139027	.	.	9q34.2	.	.	.	.	.	.
rs3124768	ADAMTS13	77	77	19	19	1	1	0.8543	0.9306	9	A	G	ADAM metallopeptidase with thrombospondin type 1 motif, 13	exonic	NM_139025,NM_139026,NM_139027	synonymous SNV	ADAMTS13:NM_139025:exon15:c.A1716G:p.T572T,ADAMTS13:NM_139026:exon15:c.A1623G:p.T541T,ADAMTS13:NM_139027:exon15:c.A1716G:p.T572T	9q34.2	.	.	.	.	.	.
rs17435959	MMP10	5	4	91	92	1	1.2622	0.856	1.146	11	G	C	matrix metallopeptidase 10	exonic	NM_002425	missense SNV	MMP10:NM_002425:exon1:c.C10G:p.L4V	11q22.2	0.045,D	0.351,B	0.914,P	1,P	2.91,M	2.735585,21.0
rs400852	ADAMTS1	17	18	69	68	1	0.931163	0.9334	1.041	21	A	G	ADAM metallopeptidase with thrombospondin type 1 motif, 1	intronic	NM_006988	.	.	21q21.3	.	.	.	0.999995,P	.	.
rs35468629	ADAMTS8	8	8	88	88	1	1	0.9503	1.032	11	G	C	ADAM metallopeptidase with thrombospondin type 1 motif, 8	exonic	NM_007037	missense SNV	ADAMTS8:NM_007037:exon1:c.C434G:p.A145G	11q24.3	0.257,T	0.002,B	0.0,B	1,P	0.37,N	.
rs3124767	ADAMTS13	75	75	21	21	1	1	0.9644	0.9834	9	C	T	ADAM metallopeptidase with thrombospondin type 1 motif, 13	exonic	NM_139025,NM_139026,NM_139027	synonymous SNV	ADAMTS13:NM_139025:exon19:c.C2280T:p.G760G,ADAMTS13:NM_139026:exon19:c.C2187T:p.G729G,ADAMTS13:NM_139027:exon19:c.C2280T:p.G760G	9q34.2	.	.	.	.	.	1.036660,10.87
rs10823607	ADAMTS14	88	89	8	7	1	0.865822	0.9791	1.014	10	T	C	ADAM metallopeptidase with thrombospondin type 1 motif, 14	exonic	NM_080722,NM_139155	missense SNV	ADAMTS14:NM_080722:exon12:c.T1769C:p.L590P,ADAMTS14:NM_139155:exon12:c.T1778C:p.L593P	10q22.1	0.409,T	0.004,B	0.0,B	1,P	-1.77,N	.
